# Supplementary material for: The Protective Effects of Iron Free Lactoferrin on Lipopolysaccharide-Induced Intestinal Inflammatory Injury via Modulating the NF-κB/PPAR Signaling Pathway
Source: Foods. 2022 Oct 26;11(21):3378. doi: 10.3390/foods11213378 (PMC9658706; doi:10.3390/foods11213378)
Supplement: Supplementary file 1 [file foods-11-03378-s001.zip]

Archive with 1 entries (1 files):
- foods-1946901-supplementary.pdf
